# Supplementary material for: Biomonitoring of Indoor Air Fungal or Chemical Toxins with Caenorhabditis elegans nematodes
Source: Pathogens. 2023 Jan 19;12(2):161. doi: 10.3390/pathogens12020161 (PMC9964051; doi:10.3390/pathogens12020161)
Supplement: Supplementary file 1 [file pathogens-12-00161-s001.zip]

Archive with 1 entries (1 files):
- pathogens-2138986-supplementary.pdf
